# Supplementary material for: Forensic Application of Stable Isotopes to Distinguish between Wild and Captive Turtles
Source: Biology (Basel). 2022 Nov 29;11(12):1728. doi: 10.3390/biology11121728 (PMC9775157; doi:10.3390/biology11121728)
Supplement: Supplementary file 1 [file biology-11-01728-s001.zip]

Archive with 1 entries (1 files):
- SupplementalMaterial.pdf
